# Supplementary material for: Transcriptome Analysis and QTL Mapping Identify Candidate Genes and Regulatory Mechanisms Related to Low-Temperature Germination Ability in Maize
Source: Genes (Basel). 2023 Oct 8;14(10):1917. doi: 10.3390/genes14101917 (PMC10606144; doi:10.3390/genes14101917)
Supplement: Supplementary file 1 [file genes-14-01917-s001.zip]

Archive with 1 entries (1 files):
- genes-2629974-supplementary.pdf
